# Supplementary material for: Hemodialysis catheter-related infection caused by Pannonibacter phragmitetus: a rare case report in China
Source: Front Cell Infect Microbiol. 2022 Jul 22;12:926154. doi: 10.3389/fcimb.2022.926154 (PMC9362148; doi:10.3389/fcimb.2022.926154)
Supplement: Supplementary file 1 [file DataSheet_1.xlsx]

## Sheet: Sheet1
16S rDNA Sequencing results
GCCTCCTTGCGGTTAGCGCCCACCTTCGGGTAACCCAACTCCCATGGTGTGACGGGCGGTGTGTACAAGGCCCGGGAACGTATTCACCGCGTCATGCTGTTACGCGATTACTAGCGATTCCAACTTCATGCTCTCGAGTTGCAGAGAACAATCCGAACTGAGACGGCTTTTGGAGATTAGCTCCGGGTCACCCCTTCGCTGCCCACTGTCACCGCCATTGTAGCACGTGTGTAGCCCAGCCCGTAAGGGCCATGAGGACTTGACGTCATCCCCACCTTCCTCTCGGCTTATCACCGGCAGTCCCCCTAGAGTGCCCAACTCAATGCTGGCAACTAAGGGCGAGGGTTGCGCTCGTTGCGGGACTTAACCCAACATCTCACGACACGAGCTGACGACAGC…
